# Supplementary material for: Interaction of Poly L-Lactide and Tungsten Disulfide Nanotubes Studied by In Situ X-ray Scattering during Expansion of PLLA/WS2NT Nanocomposite Tubes
Source: Polymers (Basel). 2021 May 27;13(11):1764. doi: 10.3390/polym13111764 (PMC8198810; doi:10.3390/polym13111764)
Supplement: Supplementary file 1 [file polymers-13-01764-s001.zip]

Archive with 1 entries (1 files):
- polymers-1212282-supplementary.pdf
